# Supplementary material for: Metabolic rates are significantly lower in abyssal Holothuroidea than in shallow-water Holothuroidea
Source: R Soc Open Sci. 2018 May 30;5(5):172162. doi: 10.1098/rsos.172162 (PMC5990736; doi:10.1098/rsos.172162)
Supplement: Brown&al. Roy Soc Open Sci ESM Table 1 [file rsos172162supp1.xlsx]

## Sheet: Brown et al. ESM Table 1
Electronic Supplementary Material Table 1 accompanying
Metabolic rates are significantly lower in abyssal Holothuroidea than in shallow-water Holothuroidea
Royal Society Open Science 5: 172162
http://dx.doi.org/10.1098/rsos.172162
Alastair Brown1*, Chris Hauton1, Tanja Stratmann2, Andrew Sweetman3, Dick van Oevelen2, Daniel OB Jones4
1Ocean and Earth Science, University of Southampton, National Oceanography Centre Southampton, European Way, Southampton, SO14 3ZH, UK
2Department of Estuarine and Delta Systems, Royal Netherlands Institute for Sea Research (NIOZ-Yerseke), and Utrecht University, PO Box 140, 4400 AC Yerseke, The Netherlands
3The Sir Charles Lyell Centre for Earth and Marine Science and Technology, Heriot-Watt University, Edinburgh, EH14 4AS, UK
4National Oceanography Centre Southampton, University of Southampton Waterfront Campus, European Way, Southampton, SO14 3ZH, UK
*alastair.brown@noc.soton.ac.uk
Table 1. Holothurian species-specific metabolic rates (RTMN = temperature- and mass-normalised molar oxygen consumption) with associated environmental data (CD = capture depth; MDO = minimum depth of occurence; O2 = annual mean in situ oxygen concentration; FMAX = maximum monthly mean in situ food availability; LMAX = maximum daily peak in situ light availability) and sources.
Order	Family	Species	CD	MDO	O2	FMAX	LMAX	RTMN	Reference
			(m)	(m)	(µmol l-1)		(W m-2)	(µmol g-1 h-1)
Aspidochirotida	Holothuriidae	Actinopyga mauritiana	10	10	214.827	410.927	943.693	0.088	13 & 37
Elasipodida	Elpidiidae	Amperima sp. 1	4178.59	4178.59	120.833	32.6607	0	0.0099275	this study
Elasipodida	Elpidiidae	Amperima sp. 2	4184.55	4178.59	120.833	32.6607	0	0.011	this study
Aspidochirotida	Stichopodidae	Apostichopus californicus	10	10	266.56	6661.88	914.048	0.2641	39
Aspidochirotida	Stichopodidae	Apostichopus japonicus	10	10	271.291	3779.83	913.456	0.1058	29 & 41
Aspidochirotida	Stichopodidae	Australostichopus mollis	10	10	261.104	1821.69	662.881	0.1593	35 & 40
Elasipodida	Psychropotidae	Benthodytes gosarsi	3406	2665	241.603	1606.46	0	0.0265	10
Aspidochirotida	Psychropotidae	Benthodytes sp. 1	4192.35	4192.35	120.833	32.6748	0	0.0050129	this study
Aspidochirotida	Psychropotidae	Benthodytes sp. 2	4188.23	4188.23	120.833	32.6706	0	0.0109	this study
Elasipodida	Psychropotidae	Benthodytes typica	4192.15	559	120.833	32.6745	0	0.0206	this study
Dendrochirotida	Cucumariidae	Cucumaria frondosa	1047.5	10	277.731	943.738	0	0.3626	58
Elasipodida	Pelagothuriidae	Enypniastes eximia	760	300	149.205	75.7101	1.2698e-08	0.0936	56
Dendrochirotida	Sclerodactylidae	Eupentacta quinquesemita	10	10	266.56	6661.88	915.146	0.1241	39
Dendrochirotida	Cucumariidae	Heterocucumis steineni	14	10	353.67	540.464	95.073	0.1128	31
Aspidochirotida	Holothuriidae	Holothuria atra	10	10	212.242	660.368	944.131	0.086	13, 36, 38
Aspidochirotida	Holothuriidae	Holothuria edulis	10	10	203.374	908.123	943.144	0.0892	38
Aspidochirotida	Holothuriidae	Holothuria forskali	16.25	10	260.491	3132.21	944.611	0.0732	28, 30
Aspidochirotida	Holothuriidae	Holothuria leucospilota	10	10	219.172	819.118	944.638	0.1038	36
Aspidochirotida	Holothuriidae	Holothuria polii	10	10	229.957	537.747	681.509	0.1064	33
Aspidochirotida	Holothuriidae	Holothuria scabra	10	10	199.459	1788.55	944.638	0.0479	34
Aspidochirotida	Holothuriidae	Holothuria sp. 1	1047.5	1047.5	277.731	943.738	0	0.1494	58
Aspidochirotida	Holothuriidae	Holothuria tubulosa	20	10	252.329	2845.19	51.1163	0.0615	30
Apodida	Synaptidae	Leptosynapta inhaerens	10	10	270.857	6884.15	909.014	0.0699	39
Aspidochirotida	Mesothuriidae	Mesothuria sp.	500	500	98.779	125.876	7.0069e-05	0.0415	13
Aspidochirotida	Mesothuriidae	Mesothuria sp. 1	4178.59	4178.59	120.833	32.6607	0	0.0421	this study
Dendrochirotida	Cucumariidae	Ocnus planci	20	10	252.329	2845.19	51.0717	0.031	30
Aspidochirotida	Synallactidae	Paelopatides sp. 1	4191.73	4191.73	120.833	26.2352	0	0.0089943	this study
Elasipodida	Elpidiidae	Peniagone azorica	3639.6	2172.5	241.158	1614.26	0	0.0246	10
Elasipodida	Elpidiidae	Peniagone sp. 1	1837	1837	69.143	1103.2	0	0.026	57
Elasipodida	Elpidiidae	Peniagone sp. 1	4191.73	4191.73	120.833	32.6741	0	0.0022387	this study
Dendrochirotida	Psolidae	Psolus fabricii	10	10	310.264	4149.66	226.637	0.1942	32
Elasipodida	Elpidiidae	Scotoplanes globosa	1300	431	34.7609	1119.93	0	0.0701	59
Aspidochirotida	Stichopodidae	Stichopus chloronotus	10	10	203.374	908.123	943.144	0.1231	38
Aspidochirotida	Stichopodidae	Stichopus hermanni	10	10	219.172	819.118	944.638	0.1459	36
Aspidochirotida	Mesothuriidae	Zygothuria lactea	2226	960	245.495	1551.32	0	0.2467	10
